# Supplementary material for: Sulfated archaeol glycolipids: Comparison with other immunological adjuvants in mice
Source: PLoS One. 2018 Dec 4;13(12):e0208067. doi: 10.1371/journal.pone.0208067 (PMC6279041; doi:10.1371/journal.pone.0208067)
Supplement: S1 Dataset — (XLSX) [file pone.0208067.s003.xlsx]

## Sheet: Figure 1
A: Anti-OVA IgG (D20)
	None	SLA	SLA/LA	Alum	CpG	Alum + CpG	Poly I:C	MPLA	Montanide 720	Addavax
Animal 1	55	8215.63	831.594	55	174.352	199.308	353.628	937.677	10325.7	1204.56
Animal 2	55	11752.4	1721.24	55	55	84.259	165.878	1103.57	1394.34	789.281
Animal 3	55	17390.9	882.392	55	55	153.241	63.9878	404.656	7921.22	270.134
Animal 4	55	3513.29	744.388	55	55	217.141	232.494	346.053	25920	124.298
Animal 5	55	6885.42	1587.22	55	157.56	150.347	321.462	437.736	4598.93	424.48
Animal 6	55	13470.7	588.519	55	59.718	293.313	502.466	97.6102	185.681	266.109
Animal 7	55	5241.14	975.439	55	55	77.6022	80.867	289.935	7010.3	815.356
Animal 8	55	5326.12	442.217	63.7635	55	394.311	123.327	152.423	2149.34	97.5001
Animal 9	55	4934.12	104.032	70.7133	55	91.1818	4515.68	252.239	2271.37	226.508
Animal 10	55	7454.68	956.578	86.3981	55	336.156	1433.51	62.6184	11846	778.474
B: Anti-OVA IgG (D28)
	None	SLA	SLA/LA	Alum	CpG	Alum + CpG	Poly I:C	MPLA	Montanide 720	Addavax
Animal 1	100	92108.4	89608	7677.45	908.108	26094	14631.3	29107.4	21999.8	15100.9
Animal 2	100	174054	100512	6728.41	1455.44	9384.03	12461.7	31671.2	34596.9	42707.4
Animal 3	100	166508	109597	2116.08	6936.5	21115.2	10950.9	10578.4	79417.6	100
Animal 4	100	74908.4	35146.8	3190.93	1115.85	7626.22	12843.2	57627.9	128450	11565.7
Animal 5	100	123049	79726.3	603.936	3149.91	39678.3	8571.3	26974.8	28038.4	16195.3
Animal 6	100	151075	116507	5062.88	1459.96	23845.7	36665.6	21946.1	100	38248.3
Animal 7	100	207790	117417	5599.66	2907.61	12014.3	6811.4	11293.3	75298	38500.4
Animal 8	100	164446	69941.8	17380.8	5610.16	7432.03	15067.8	3471.3	42434.1	20730.2
Animal 9	100	117733	125277	4137.74	4547.05	7708.76	27394.3	6759.81	47869	34696.1
Animal 10	100	287435	160420	7737.76	1022.75	6075.16	25740.2	3081.23	152520	28602.1

## Sheet: Figure 2
A: IFN-γ+ SFC/ 106 splenocytes
	OVA (a.a. 257-264)										OVA (a.a. 323-339)										OVA (Full-length)
	Animal 1	Animal 2	Animal 3	Animal 4	Animal 5	Animal 6	Animal 7	Animal 8	Animal 9	Animal 10	Animal 1	Animal 2	Animal 3	Animal 4	Animal 5	Animal 6	Animal 7	Animal 8	Animal 9	Animal 10	Animal 1	Animal 2	Animal 3	Animal 4	Animal 5	Animal 6	Animal 7	Animal 8	Animal 9	Animal 10
None	0	0	0	0	1.66667	8.33333	0	0	0	1.66667	1.66667	0	0	3.33333	10	0	0	0	5	0	1.66667	0	0	3.33333	0	8.33333	0	0	8.33333	5
SLA	200	71.6667	175	130	198.333	650	465	421.667	726.667	1138.33	100	53.3333	28.3333	88.3333	125	68.3333	63.3333	25	38.3333	151.667	26.6667	8.33333	28.3333	6.66667	15	23.3333	125	15	28.3333	61.6667
SLA/LA	100	73.3333	110	83.3333	73.3333	283.333	253.333	185	210	595	13.3333	0	10	5	25	18.3333	20	18.3333	5	15	1.66667	0	3.33333	3.33333	6.66667	21.6667	35	5	0	21.6667
Alum	30	45	41.6667	11.6667	16.6667	0	0	0	0	0	6.66667	8.33333	21.6667	3.33333	6.66667	33.3333	50	30	0	203.333	16.6667	15	1.66667	28.3333	0	0	0	0	0	0
CpG	0	30	53.3333	28.3333	13.3333	0	170	33.3333	40	35	0	0	0	1.66667	1.66667	0	41.6667	0	0	0	0	21.6667	51.6667	6.66667	16.6667	1.66667	53.3333	80	0	5
Alum+CpG	311.667	498.333	135	231.667	260	485	71.6667	266.667	73.3333	271.667	150	173.333	36.6667	70	288.333	235	83.3333	233.333	98.3333	141.667	58.3333	196.667	66.6667	65	185	156.667	36.6667	293.333	23.3333	86.6667
Poly(I:C)	168.333	80	150	398.333	395	335	68.3333	103.333	153.333	295	116.667	61.6667	146.667	228.333	313.333	136.667	43.3333	36.6667	125	93.3333	175	88.3333	115	226.667	180	396.667	50	81.6667	136.667	83.3333
MPLA	130	115	108.333	45	135	63.3333	31.6667	68.3333	43.3333	41.6667	20	41.6667	58.3333	61.6667	65	13.3333	1.66667	23.3333	35	11.6667	20	3.33333	18.3333	35	53.3333	6.66667	5	0	6.66667	5
Montanide 720	15	8.33333	15	96.6667	28.3333	ND	11.6667	0	0	75	11.6667	13.3333	41.6667	40	46.6667	ND	15	21.6667	5	158.333	16.6667	0	10	5	6.66667	ND	48.3333	38.3333	56.6667	46.6667
Addavax	43.3333	101.667	ND	81.6667	8.33333	ND	43.3333	26.6667	28.3333	21.6667	1.66667	1.66667	ND	0	0	ND	5	0	0	0	25	26.6667	ND	25	25	ND	13.3333	0	0	20
B: % killing
	None	SLA	SLA/LA	Alum	CpG	Alum+CpG	Poly(I:C)	MPLA	Montanide 720	Addavax
Animal 1	0	99.3195	90.8688	7.50094	23.5266	98.7418	96.4612	53.4719	0	30.5571
Animal 2	0	99.5737	94.3182	29.7124	43.3825	99.1766	52.3945	87.9534	0	47.6735
Animal 3	0	99.6656	75.1221	3.7066	53.4147	73.6984	80.2103	46.6943	9.51259	ND
Animal 4	0	94.2264	84.7424	9.7015	33.7262	95.4725	99.185	12.5512	53.399	44.2688
Animal 5	0	95.1589	51.5668	18.4683	45.4656	99.9609	97.6247	43.1915	13.0636	13.5893
Animal 6	8.76615	99.3693	96.8899	28.8897	25.4228	93.6969	98.5222	57.9876	13.9006	92.0512
Animal 7	3.20973	96.998	92.5864	53.5214	94.4383	51.1746	87.4593	37.7688	6.71115	30.7312
Animal 8	5.33344	99.2527	95.3812	35.7685	51.9046	70.1519	87.5577	56.3916	9.887	27.0135
Animal 9	1.79157	99.6531	94.5052	14.6145	70.5404	58.832	92.1685	64.0856	4.94539	31.94
Animal 10	0	99.5889	99.4207	80.5002	36.6309	67.3778	98.5496	44.585	49.4475	16.5903

## Sheet: Figure 3
A: Anti-HBsAg IgG (D20)
	None	SLA	SLA/LA	Alum	CpG	Alum + CpG	Poly I:C	MPLA	Montanide 720	Addavax
Animal 1	116.138	11435.8	8870.28	583.702	2700.7	47951.4	615.988	17658	2856.25	3176.12
Animal 2	501.816	7941.39	5693.97	1016.28	6512.35	140613	1958.83	28874.6	2540.44	2301.02
Animal 3	256.609	7888.2	4125.86	216.941	10753.3	122514	2331.42	17735.6	5491.34	1905.25
Animal 4	421.331	2946.99	8643.72	3010.96	11076.7	33106.9	5708.59	16110.3	3893.39	1689.21
Animal 5	1424.93	2871.48	3823.12	2082.11	5027.77	86548.6	4826.23	11266.9	7211.34	1851.4
Animal 6	55	2903.19	1477.3	55	55	86334.5	1523	9258.88	2655.55	3293.82
Animal 7	55	1615.54	1996.35	230.971	1107.75	9046.56	1217.83	3619.33	2634.29	3073.79
Animal 8	110.245	2475.93	2415.34	1364.28	55	33154.4	3002.11	2657.27	4633.8	2533.48
Animal 9	88.1653	1109.1	3760.74	708.162	55	30454.4	1370.56	8982.79	5273.89	2444.07
Animal 10	55	2342.22	4705.9	149.336	55	13881.3	1808.52	4316.16	1381.85	1528.35
B: Anti-HBsAg IgG (D28)
	None	SLA	SLA/LA	Alum	CpG	Alum + CpG	Poly I:C	MPLA	Montanide 720	Addavax
Animal 1	2616.35	397398	372115	11417	83416	286791	83155.4	278013	216829	156592
Animal 2	16640.4	509024	325282	6285.14	162922	151997	201699	402117	144503	191860
Animal 3	8526.08	444902	352702	13206.2	119328	278893	298606	217730	167438	346562
Animal 4	22027.2	202964	275743	11117.6	80277.9	784215	513630	405362	291241	160519
Animal 5	36069	351285	411257	23531.9	58660.3	505437	272505	310755	123564	245965
Animal 6	1000	251327	195058	18468.8	1000	431876	191686	275623	876634	508578
Animal 7	1000	227543	302000	12971.5	110067	226433	634235	367978	491029	822758
Animal 8	5492.67	260006	311441	63166	1000	244015	834420	363437	1011695	584524
Animal 9	24586.6	191252	305566	28114.2	1000	312584	671526	246420	359330	520444
Animal 10	1000	342103	390548	1000	1000	112658	473462	338123	323247	435050

## Sheet: Figure 4
A: IFN-γ+ SFC/ 106 splenocytes
	HBsAg (a.a. 28-39)										HBsAg (Full-length)
	Animal 1	Animal 2	Animal 3	Animal 4	Animal 5	Animal 6	Animal 7	Animal 8	Animal 9	Animal 10	Animal 1	Animal 2	Animal 3	Animal 4	Animal 5	Animal 6	Animal 7	Animal 8	Animal 9	Animal 10
None	5	10	32.5	38.75	38.75	12.5	7.5	10	18.8	2.5	1.25	0	3.75	5	15	1.3	5	10	25	6.3
SLA	91.25	50	58.75	60	56.25	43.8	32.5	122.5	97.5	46.3	8.75	32.5	16.25	16.25	31.25	21.3	11.3	17.5	11.3	28.8
SLA/LA	118.75	52.5	80	187.5	141.25	23.8	101.3	67.5	ND	161.3	36.25	86.25	38.75	103.75	42.5	16.3	65	47.5	ND	63.8
Alum	8.75	10	6.25	60	13.75	22.5	ND	5	5	11.3	6.25	2.5	3.75	5	3.75	2.5	ND	0	2.5	1.3
CpG	16.25	25	27.5	32.5	18.75	197.5	3.8	38.8	ND	27.5	52.5	23.75	62.5	6.25	20	102.5	12.5	10	ND	7.5
Alum+CpG	12.5	1.25	10	11.25	26.25	3.8	12.5	6.3	3.8	11.3	53.75	21.25	32.5	40	10	60	37.5	67.5	83.8	48.8
Poly(I:C)	41.25	71.25	17.5	52.5	47.5	18.8	33.8	62.5	53.8	27.5	51.25	197.5	30	272.5	121.25	437.5	320	140	122.5	173.8
MPLA	10	11.25	20	6.25	1.25	6.3	0	3.8	3.8	5	13.75	43.75	6.25	6.25	22.5	3.8	16.3	10	20	26.3
Montanide 720	26.25	7.5	ND	12.5	18.75	11.3	8.8	22.5	0	17.5	48.75	5	ND	0	5	8.8	10	307.5	0	12.5
Addavax	33.75	66.25	78.75	40	57.5	31.3	82.5	18.8	50	75	55	56.25	58.75	13.75	38.75	23.8	137.5	35	30	17.5
B: % killing
	None	SLA	SLA/LA	Alum	CpG	Alum+CpG	Poly(I:C)	MPLA	Montanide 720	Addavax
Animal 1	0	38.276	47.4798	4.43499	8.58395	2.4928	11.8575	0	0	13.9822
Animal 2	0	27.9858	19.1022	0	17.7628	0	27.9858	0	2.4928	18.7691
Animal 3	0	24.5948	45.0221	5.20185	11.499	3.27401	8.21362	0	2.1	21.7264
Animal 4	0	30.0807	55.7607	7.09451	13.6312	9.68695	20.7507	0	0	0.912763
Animal 5	4.81913	47.9627	55.3225	0	2.1	48.6818	29.7843	3.66244	0	0.113801
Animal 6	0	6.36074	12.5508	1.35197	77.3814	0	9.68654	0	0	6.36074
Animal 7	0	14.989	41.772	0	7.10955	6.93428	7.48184	0.95621	0	41.0981
Animal 8	0	35.5408	26.613	0	54.2804	0	34.1617	0	0	24.1544
Animal 9	0	29.8865	67.1516	1.35197	41.6085	0	9.32252	0	0	20.0114
Animal 10	0	20.0114	30.1782	0	59.9075	4.07994	1.94963	0	0	15.6743

## Sheet: Table 2
Anti-OVA IgG1
	None	SLA	SLA/LA	Alum	CpG	Alum + CpG	Poly I:C	MPLA	Montanide 720	Addavax
Animal 1	100	175682	301320	76154.1	1800.95	35496	5407.53	375348	37467.8	76850.6
Animal 2	100	364744	301486	101658	100	23796.9	33228	289621	90304.9	192084
Animal 3	100	371840	197132	62377.2	5722.56	19284.7	303143	239609	233728	100
Animal 4	100	231991	237167	85739.2	100	14362.6	141936	235850	178435	50407.7
Animal 5	100	362614	218309	40856.7	2248.97	34784.2	350389	140142	11936.9	92302.9
Animal 6	100	332461	192675	16281.4	571.56	32712.9	52347.6	17657.5	100	142760
Animal 7	119.75	653650	425461	21261.2	426.16	41210.1	4440.11	24998.1	151376	108119
Animal 8	273.23	411141	191754	63379.4	100	61701.4	35026.9	3203.26	50890.8	61105.9
Animal 9	100	269219	347051	17639.2	100	29171.4	43865.9	3082.68	106609	81141.5
Animal 10	162.39	767545	549644	29013.4	138.43	21314.8	15248.2	12655.5	125148	83778.9
Anti-OVA IgG2c
	None	SLA	SLA/LA	Alum	CpG	Alum + CpG	Poly I:C	MPLA	Montanide 720	Addavax
Animal 1	100	43716.8	1621.86	100	504.88	16616	64250.3	11338.9	44394.5	100
Animal 2	100	180494	44948	100	7144.21	791.89	53951.9	53496	18928	5386.37
Animal 3	100	104781	52145.9	100	4332.8	42458.2	19983.4	10731.8	23216.5	100
Animal 4	100	18009.2	12385.7	100	3857.42	959.73	63086.6	31135	242532	100
Animal 5	100	85537	16231	100	8082.73	112121	37454.1	37678.8	64306.7	100
Animal 6	100	44240.6	27748.4	100	1843.95	39336.2	47110.7	5503.5	100	100
Animal 7	100	44511.5	6446.96	100	3192.3	1287.43	18094.9	1136.01	3977.81	14935
Animal 8	100	32109.2	22584.5	122.52	13818.5	1998.03	19960.7	5424.21	22890.5	100
Animal 9	100	24712.2	45665.1	100	2908.2	891.45	29381.4	4804.14	28248.9	100
Animal 10	100	103646	10771.8	100	100	22240.9	48072.7	100	247820	3319.2

## Sheet: Table 3
Anti-HBsAg IgG1
	None	SLA	SLA/LA	Alum	CpG	Alum + CpG	Poly I:C	MPLA	Montanide 720	Addavax
Animal 1	4366.1	463660	167876	26462.2	23998.4	172469	35356.1	39969.5	393766	247393
Animal 2	32854.4	319773	281201	13947.9	74997.3	141571	67677	71700.3	378367	269905
Animal 3	7617.91	277504	197632	23357.2	27545.9	333559	97546.9	51377.2	380476	609856
Animal 4	37546.8	147757	197028	22939.4	46695.2	581739	6852.81	43987.5	309347	353841
Animal 5	29367	240414	467660	51256.5	30460.4	672293	26906.5	8260.17	244898	481472
Animal 6	1000	367255	290380	47828.1	1000	114632	52763.3	80502.1	2.24925e+06	999064
Animal 7	1173.06	303133	555277	25377.6	44420.7	171504	75222.8	234562	953496	1.54642e+06
Animal 8	10783.1	390676	459158	163126	1000	159309	90154.9	101218	2.29409e+06	1.02775e+06
Animal 9	19874.3	472073	456508	82263.4	1000	81478.1	94563.7	124485	957062	676663
Animal 10	1000	339665	328992	1000	1000	77867.7	97238.6	66743.4	963034	918130
Anti-HBsAg IgG2a
	None	SLA	SLA/LA	Alum	CpG	Alum + CpG	Poly I:C	MPLA	Montanide 720	Addavax
Animal 1	810.117	132969	234000	100	114847	169657	54832.2	454468	39408.2	31549.9
Animal 2	880.757	173948	157702	1103.67	100469	91723.6	138020	272208	1798.74	121164
Animal 3	2278.26	313355	230824	327.494	96599.3	159945	190689	218989	14627.5	110760
Animal 4	6389.67	146834	118610	370.057	72554.1	560980	429098	325843	127175	81482.7
Animal 5	21078.7	126278	118959	793.744	101903	115815	304704	281050	50196.7	80968.5
Animal 6	100	37435.6	36418.5	217.471	550	215749	46364.9	52540	6165.82	35204.1
Animal 7	197.616	35483.7	67247	257.863	62931	102668	85822.6	65648.7	10100.9	38352.9
Animal 8	509.422	58029.1	100243	2634.19	550	97724.1	191511	66642.7	108399	114488
Animal 9	4152.49	11419	22997.8	100	550	183590	84448.5	37929.9	100	96301.9
Animal 10	100	89021	188994	100	550	27366.6	44682.5	62407.1	100	21176.6

## Sheet: Table 4
			Analyte (pg/mg)
			G-CSF	GM-CSF	IFN-g	IL-1b	IL-2	IL-4	IL-5	IL-6	IL-10	IL-17	IP-10	KC	MCP-1	MIP-1a	MIP-1b	MIP-2	TNF-a
	None	Mouse 1	1.21092	1.08223	2.78258	4.79304	0.983079	0.871269	2.23197	2.34378	1.40289	1.14763	7.71907	5.95121	17.3199	1.95139	0.400826	8.45321	1.30796
		Mouse 2	5.80984	1.3869	3.56593	8.20785	2.18443	1.11655	8.53767	6.25321	1.79783	1.47071	11.9603	43.9698	84.636	6.51275	0.513666	11.3061	1.67617
		Mouse 3	2.08058	1.55136	3.98878	3.65613	1.7691	1.24895	4.0795	3.80129	2.01102	1.64511	10.1277	21.97	17.2283	2.79729	0.574578	12.1175	1.87494
	Unadjuvanted	Mouse 1	18.4005	2.08837	4.19902	7.23288	1.37208	1.31478	9.68416	24.5924	2.11702	1.73182	59.6012	100.484	258.709	7.66902	10.0789	44.1836	1.97376
		Mouse 2	2.79738	1.47185	3.78435	5.91035	1.47185	1.18494	26.6798	4.50736	1.90795	1.56079	26.172	24.5567	115.114	3.86181	0.54513	11.4965	1.77884
		Mouse 3	2.73699	1.39017	3.57435	6.44683	1.16796	1.11918	29.2153	5.03769	1.80208	1.47418	52.8998	43.8243	185.194	4.34124	1.5609	10.8585	1.68013
	SLA	Mouse 1	76.1885	12.8478	5.72314	12.2143	2.5253	1.79201	2.7032	108.792	2.88544	2.36042	217.479	647.813	1241.39	64.0393	128.795	349.702	2.69018
		Mouse 2	127.931	25.8016	4.31882	9.57738	2.10539	1.35229	1.98751	176.964	2.17742	1.78123	183.224	726.244	1362.12	56.888	113.393	382.768	2.06609
		Mouse 3	277.118	49.1376	3.2694	10.8889	2.21595	1.81192	5.92655	582.741	1.66816	1.34841	276.374	1597.02	2258.83	113.722	197.532	739.146	4.75909
	SLA/LA	Mouse 1	553.145	97.2497	3.49592	15.9212	1.99578	5.59772	23.1436	1181.83	1.76254	1.44184	148.546	1483.98	1335.55	57.6734	122.636	724.363	2.98439
		Mouse 2	431.136	69.8086	3.5409	15.1971	2.59058	1.74226	8.263	1009.65	1.78521	1.46039	207.096	1254.21	1729.38	68.5335	156.83	609.121	2.89393
		Mouse 3	585.294	79.2812	3.36385	14.1414	2.35648	4.95014	16.679	1197.62	1.69595	1.38736	129.821	1411.34	1495.24	40.6569	98.4672	646.247	2.09635
	Alum	Mouse 1	165.489	2.42971	4.5458	7.83022	2.40559	1.76111	22.2844	75.8932	2.29186	1.87484	42.6457	230.509	319.567	16.6048	20.4888	134.995	2.13677
		Mouse 2	204.307	2.44788	4.28217	8.07412	1.68819	1.34082	13.788	211.566	2.15894	1.76611	45.9546	323.828	320.919	12.0738	16.6579	143.087	2.01285
		Mouse 3	172.742	4.25062	3.7056	10.4201	2.03963	1.36256	24.4025	82.9335	1.86825	1.52831	50.9513	342.747	386.855	16.2945	32.4879	183.204	1.74183
	CpG	Mouse 1	84.0817	2.48657	4.34985	10.0122	2.08753	1.36201	16.7761	79.6461	2.19306	1.79403	332.752	221.295	395.411	58.6686	115.721	190.322	2.60859
		Mouse 2	77.5273	2.52761	3.69204	12.9403	1.75225	1.15604	8.67728	62.7367	1.86142	1.52272	462.695	101.269	450.659	79.6518	166.836	62.5156	5.21756
		Mouse 3	65.8652	1.10901	2.61211	7.2343	1.41597	0.817894	11.2069	55.4445	1.31695	1.07732	288.54	77.3732	384.39	72.1905	155.733	62.7521	3.67953
	Alum+CpG	Mouse 1	289.929	5.17619	3.46392	18.504	2.45547	1.82519	14.1997	467.459	1.76741	1.42864	303.323	690.421	546.506	89.1402	210.496	994.794	2.33992
		Mouse 2	621.989	15.5241	9.31589	33.4637	6.19411	7.62081	117.13	1085.56	4.69679	3.84219	1025.52	2403.49	2076.48	252.468	558.84	2014.32	4.89455
		Mouse 3	417.207	7.14197	3.34526	14.0633	1.91991	10.6597	18.7172	590.43	1.68658	1.3797	371.809	753.001	622.64	99.9115	219.882	989.883	2.02897
	Poly (I:C)	Mouse 1	7.97768	1.36282	3.50401	7.18602	1.34688	1.09716	7.39323	25.0674	1.76662	1.44517	1000.2	40.6455	388.125	20.6867	75.3058	22.8199	1.64707
		Mouse 2	37.1649	2.31021	3.28358	10.0823	1.95919	1.02814	12.8928	78.8084	1.65548	1.35426	1329.86	125.605	872.302	25.823	96.7673	49.6719	1.54346
		Mouse 3	31.7194	2.83103	3.71926	8.40287	2.00767	1.88642	42.2315	60.7347	1.87514	1.53395	802.22	125.451	606.811	37.2123	94.6564	209.48	1.74825
	MPLA	Mouse 1	944.088	4.90835	3.32688	28.0704	2.2196	1.0417	17.4718	812.929	1.67731	1.37212	532.2	1092.15	1033.38	162.563	397.258	1170.84	4.93105
		Mouse 2	1462.54	7.91542	3.31232	44.592	2.14209	1.03714	15.4215	1491.93	2.6594	1.36611	1257.63	1378.42	1105.7	242.834	627.056	2117.98	8.97014
		Mouse 3	850.704	9.31579	2.50408	26.7305	1.44284	0.784068	17.3121	1496.37	1.71432	1.03277	694.46	1289.44	1197.55	251.927	673.767	2220.07	4.97589
	Montanide 720	Mouse 1	82.8094	1.90476	2.86148	8.53888	1.16498	1.03265	79.386	129.606	1.44267	1.18017	19.705	215.763	519.796	60.896	135.264	409.372	1.34505
		Mouse 2	131.043	4.98785	3.33789	9.96052	1.49813	2.56099	179.752	136.332	1.68286	1.37666	39.2499	233.214	467.911	56.3543	114.728	413.25	1.56898
		Mouse 3	57.5641	3.72015	3.08609	6.84368	1.00842	1.43191	202.297	338.089	1.55591	1.27281	13.7669	245.437	474.027	57.398	111.811	492.277	1.45063
	Addavax	Mouse 1	156.941	20.7414	3.25884	14.5573	2.49539	7.84691	229.211	299.694	1.64301	1.34405	66.2367	645.838	1153.56	183.797	388.639	1272.65	2.49539
		Mouse 2	173.173	20.3835	2.8669	13.1825	1.63016	5.37299	219.093	365.807	1.4454	1.18241	44.2642	518.824	958.966	177.361	369.719	1155.45	2.13442
		Mouse 3	103.506	16.9122	2.88879	11.6384	1.28999	3.7517	158.02	231.716	1.45644	1.19143	28.29	417.001	829.184	125.14	248.361	906.277	1.35788

## Sheet: Table 5
			Analyte (pg/mg)
			G-CSF	GM-CSF	IFN-g	IL-1b	IL-2	IL-4	IL-5	IL-6	IL-10	IL-17	IP-10	KC	MCP-1	MIP-1a	MIP-1b	MIP-2	TNF-a
	None	Mouse 1	2.58548	1.53282	0.757177	3.7041	1.85205	1.58822	1.55393	3.42972	1.70695	1.24525	8.45558	5.18679	15.6791	1.7729	1.06849	3.18436	1.65418
		Mouse 2	2.7265	1.58568	0.783287	2.99669	2.14517	1.64299	1.64572	2.89571	1.62662	1.28819	4.21938	5.61129	16.2198	1.83404	1.51472	0.619534	1.71122
		Mouse 3	3.10086	1.72072	0.790763	3.6073	2.23013	1.78292	2.04947	3.95974	1.73257	1.3979	3.45922	14.6839	21.8807	1.99023	1.19947	1.60818	1.85696
	Unadjuvanted	Mouse 1	9.06698	1.50684	1.05038	5.90547	2.39123	1.5613	4.70985	13.5434	1.76619	1.22415	249.586	32.0171	289.957	1.87772	18.1703	9.17591	1.62614
		Mouse 2	8.29911	2.33099	1.29053	7.37029	2.13004	1.34411	2.47165	4.52801	2.58329	1.1521	125.458	13.3898	145.412	3.07449	7.94187	11.4473	1.39993
		Mouse 3	5.32022	2.44299	1.51247	9.08661	3.08401	1.77833	3.36465	5.39998	3.24648	1.3943	97.8258	17.6326	142.11	1.98511	4.25972	11.4085	1.85218
	SLA	Mouse 1	203.655	3.7766	1.29278	10.7852	2.90277	1.80152	2.05289	148.059	2.59155	1.41248	141.661	391.126	1730.89	65.3424	190.251	340.852	6.12874
		Mouse 2	471.016	5.84908	1.01929	7.48143	2.34511	1.50027	5.88147	390.021	2.09091	1.17629	181.244	628.022	1689.43	61.3941	143.652	428.65	6.18053
		Mouse 3	541.186	10.9923	1.61804	13.1711	3.52108	1.84481	10.7502	257.529	4.45268	1.44643	372.64	1051.11	2241.66	83.6233	179.713	408.494	7.63053
	SLA/LA	Mouse 1	1736.94	54.6683	3.87311	22.4948	4.02931	1.59372	19.6462	1417.67	4.77851	1.24956	478.646	1600.87	1317.6	40.894	120.506	711.35	5.30799
		Mouse 2	614.679	18.458	1.76559	14.6418	3.00151	1.51841	26.0778	590.213	3.11249	1.19051	210.29	949.385	876.743	54.8116	144.705	641.162	2.62317
		Mouse 3	656.06	15.9934	3.65467	17.1993	3.49817	1.84728	5.68606	562.162	3.78661	1.44836	716.204	865.336	1305.68	48.7596	143.888	340.918	4.23462
	Alum	Mouse 1	107.746	5.11707	2.06767	9.88313	2.81082	1.65085	11.5312	103.024	3.57318	1.29435	10.6318	256.325	412.986	4.05581	11.5203	83.7105	1.7194
		Mouse 2	45.059	2.50093	1.74793	9.75271	2.70656	1.8205	11.0107	29.9506	3.03619	1.42737	10.0642	124.738	274.875	2.03219	5.73368	25.2845	1.89611
		Mouse 3	13.6449	1.60091	0.810098	4.40043	2.00871	1.65877	5.76162	22.432	1.61193	1.30057	5.87735	53.7889	86.3526	1.85165	1.11595	9.74874	1.72766
	CpG	Mouse 1	34.0216	1.79484	0.994729	4.93348	2.54243	1.85971	4.60294	13.4752	2.75867	1.45811	614.137	57.4533	535.362	31.2536	123.563	10.4261	1.93694
		Mouse 2	71.8961	3.58501	1.94417	8.60785	2.88043	1.43783	6.18361	10.9174	4.0603	1.14883	306.195	46.0845	485.326	43.6769	133.209	20.6335	2.19973
		Mouse 3	31.9418	2.25063	1.3813	5.94098	2.95159	2.06852	2.98252	8.29126	3.13371	1.62183	605.094	41.3635	288.06	16.4966	81.7237	13.2701	2.15442
	Alum+CpG	Mouse 1	141.431	3.25923	0.886754	6.67756	2.04959	1.83434	24.9554	165.091	2.00514	1.10435	30.2432	513.802	651.612	23.7154	99.5176	395.413	1.467
		Mouse 2	92.3294	2.0521	0.977661	6.00244	2.61537	1.49379	11.5458	100.051	2.44663	1.17121	21.2207	260.048	404.712	8.5657	41.7317	188.654	1.55582
		Mouse 3	202.326	4.40906	1.80953	7.81461	2.92247	1.60669	8.71671	170.659	3.45092	1.25973	50.8884	361.906	384.592	7.72387	34.0635	153.039	1.67342
	Poly (I:C)	Mouse 1	14.0403	1.74207	1.09843	6.24485	2.40698	1.60111	6.67571	23.889	2.37506	1.25535	1151.36	37.2244	707.2	5.48685	39.2192	14.4552	1.6676
		Mouse 2	17.657	1.55789	0.957259	5.17778	2.55001	1.6142	1.57934	17.3138	1.87162	1.26562	933.126	33.2949	629.056	5.30649	45.9672	8.61265	1.74291
		Mouse 3	12.7154	1.51705	0.975082	5.35716	2.58015	1.3943	7.65242	39.485	1.69771	1.0932	863.677	73.2863	777.981	4.63222	47.1073	16.7339	1.4522
	MPLA	Mouse 1	1166.54	6.17294	3.27009	66.1823	3.72375	1.6256	7.11536	1521.63	4.39343	1.27455	1234.05	1002.09	1013.7	167.161	513.332	1573.48	6.99384
		Mouse 2	735.774	9.90991	1.85409	53.3164	3.49039	1.68097	8.12283	1532.42	4.2862	1.31797	913.365	1777.86	1273.01	240.209	735.495	3279.29	5.74099
		Mouse 3	806.01	9.64143	0.9786	40.8165	2.10844	1.3389	3.60303	1893.81	2.87575	1.04977	513.542	1954.98	1337.12	190.954	654.772	2548.36	2.85796
	Montanide 720	Mouse 1	85.0104	1.86462	1.67973	6.93539	2.64699	1.66621	121.214	129.739	2.01343	1.06421	22.0755	112.804	453.19	44.1308	136.708	377.884	1.41368
		Mouse 2	93.9424	2.78235	1.09894	8.24356	2.8341	1.83258	105.507	130.101	2.28311	1.43684	32.7642	181.005	323.593	35.5952	109.2	349.164	1.90868
		Mouse 3	71.8607	5.67566	1.26837	12.3899	2.83347	1.75128	164.484	92.8994	3.73529	1.3731	18.3565	126.281	373.82	32.7623	82.2113	190.34	1.82401
	Addavax	Mouse 1	103.179	3.11769	1.56171	12.2043	2.96581	1.72504	23.3053	190.629	3.20365	1.35253	816.1	502.899	1181.45	172.785	424.097	601.473	2.55604
		Mouse 2	244.813	6.68121	4.6782	21.5139	2.99665	2.64371	57.1073	459.277	3.72727	1.12852	735.113	802.555	1397.39	256.053	580.222	1543.29	4.30277
		Mouse 3	188.496	8.65019	1.82098	18.3055	2.41057	2.66076	177.094	425.112	4.20326	1.02688	650.07	792.572	1523.57	322.207	742.533	1834.03	4.16193
